# Supplementary material for: Read Operation Mechanism of Feedback Field-Effect Transistors with Quasi-Nonvolatile Memory States
Source: Nanomaterials (Basel). 2024 Jan 18;14(2):210. doi: 10.3390/nano14020210 (PMC10819914; doi:10.3390/nano14020210)
Supplement: Supplementary file 1 [file nanomaterials-14-00210-s001.zip]

Archive with 1 entries (1 files):
- nanomaterials-2818847-supplementary.pdf
